# Supplementary material for: Porous Polymeric Nanofilms for Recreating the Basement Membrane in an Endothelial Barrier-on-Chip
Source: ACS Appl Mater Interfaces. 2024 Feb 28;16(10):13006–17. doi: 10.1021/acsami.3c16134 (PMC10941076; doi:10.1021/acsami.3c16134)
Supplement: Supplementary file 2 — am3c16134_si_002.zip [file am3c16134_si_002.zip]

Archive with 4 entries (4 files):
- 80uL_final_30s_speed0.15x.mp4
- 80uL_final_30s.mp4
- 20uL_final_30s.mp4
- 5uL_final_30s.mp4
